# Supplementary material for: Retrospective case study: ketogenic metabolic therapy in the effective management of treatment-resistant depressive symptoms in bipolar disorder
Source: Front Nutr. 2024 Aug 12;11:1394679. doi: 10.3389/fnut.2024.1394679 (PMC11346312; doi:10.3389/fnut.2024.1394679)
Supplement: Supplementary file 1 [file Table_1.xlsx]

## Sheet: Sheet1
Supplementary Table 1: Changes in GAD-7 Scores This table illustrates the initial severity, scores, and subsequent reductions in GAD subscales over a 21-week period.
Severity	Initial Score	Decrease in Points	Final Score	Final Severity
Mild	8	7	1	Normal
