# Supplementary material for: Retrospective case study: ketogenic metabolic therapy in the effective management of treatment-resistant depressive symptoms in bipolar disorder
Source: Front Nutr. 2024 Aug 12;11:1394679. doi: 10.3389/fnut.2024.1394679 (PMC11346312; doi:10.3389/fnut.2024.1394679)
Supplement: Supplementary file 2 [file Table_2.xlsx]

## Sheet: Sheet1
Supplementary Table 2: Changes in 42-Item DASS Subscale Scores This table illustrates the initial severity, scores, and subsequent reductions in DASS subscales over a 21-week period.
DASS Subscale	Initial Severity	Initial Score	Decrease in Points	Final Score	Final Severity
Depression	Moderate	16	12	4	Normal
Anxiety	Severe	17	8	9	Mild
Stress	Mild	15	13	2	Normal
