# Supplementary material for: Retrospective case study: ketogenic metabolic therapy in the effective management of treatment-resistant depressive symptoms in bipolar disorder
Source: Front Nutr. 2024 Aug 12;11:1394679. doi: 10.3389/fnut.2024.1394679 (PMC11346312; doi:10.3389/fnut.2024.1394679)
Supplement: Supplementary file 3 [file Table_3.XLSX]

## Sheet: Sheet1
Supplementary Table 3: Changes in PCL-5 Scores This table illustrates the initial severity and subsequent reductions in criterion endorsement over a 21-week period.
Assessment	Criterion B	Criterion C	Criterion D	Criterion E	Total
Baseline	4	4	16	14	38
1-month	4	4	11	8	27
3-month	2	2	5	4	13
Final	2	1	3	2	8
