# Supplementary material for: Retrospective case study: ketogenic metabolic therapy in the effective management of treatment-resistant depressive symptoms in bipolar disorder
Source: Front Nutr. 2024 Aug 12;11:1394679. doi: 10.3389/fnut.2024.1394679 (PMC11346312; doi:10.3389/fnut.2024.1394679)
Supplement: Supplementary file 4 [file Table_4.xlsx]

## Sheet: Sheet1
Supplementary Table 4: Alignment of Participant Case Study Questions with CARE Guidelines This table maps participant interview questions to specific CARE guidelines criteria, eliciting detailed patient experiences and treatment outcomes. Use permitted with citation.
Category	Questions	CARE Guideline Criteria
Pre-Diet Condition and Treatment History	Could you describe your condition before starting the ketogenic diet? How would you characterize the severity of your symptoms?	Patient Information
	What treatments had you tried before the ketogenic diet, and how effective were they in managing your symptoms?	Clinical Findings, Diagnostic Assessments
	Can you describe your daily life and how you managed your symptoms before starting the ketogenic diet?"	Patient Perspective, Clinical Course
	Can you describe how your symptoms affected your quality of life prior to beginning ketogenic dietary therapy?	Outcomes
Initial Discovery and Attitudes Toward Ketogenic Diet	How did you first learn about the ketogenic diet as a potential treatment option?	Patient Perspective
	What was the turning point that led you to consider a different approach like the ketogenic diet?	Patient Perspective
	What were your initial thoughts and feelings about trying this dietary approach?	Patient Perspective
Transitioning to the Ketogenic Diet	Can you describe your process of transitioning to the ketogenic diet? What changes did you implement and what challenges, if any, did you encounter?	Therapeutic Intervention, Patient Perspective, Follow-up and Outcomes
Observations Post-Diet Implementation	Can you pinpoint any specific moment or period when you first started noticing changes after beginning the diet?	Patient Perspective
	Since starting the ketogenic diet, have you noticed any differences in your symptoms or overall condition, whether they be improvements, worsening, or no change at all?	Follow-up and Outcomes
	During your time on the ketogenic diet, did you notice any specific physical changes or health-related occurrences that were particularly striking or different from your experiences before the diet?	Follow-up and Outcomes
Post-Diet Life Experience	How has your daily life, including relationships, work, and hobbies, been since starting the ketogenic diet?	Patient Perspective, Follow-up and Outcomes
	Have you noticed any differences in your daily activities or lifestyle since adopting this diet?	Patient Persspective
Comparative Experiences Pre and Post-Diet	Can you compare your condition and daily experiences before and after starting the ketogenic diet?	Patient Perspective, Follow-up and Outcomes
	How does a typical day for you now compare to before you began the diet?	Patient Perspective
Observations from Family Members	Have your family members noticed any changes in you since you started the ketogenic diet?	Patient Perspective
Diet Sustainability and Future Plans	How do you view the sustainability of the ketogenic diet for managing your condition?	Discussion
	What are your future plans or goals regarding this treatment approach?	Discussion
Additional Insights and Perspectives	Is there anything else about your experience with the ketogenic diet that you think is important to share?	Discussion
	Based on your experience, what would you say to someone considering a ketogenic diet for a similar condition?	Patient Perspective
Consideration of Ketogenic Diet if Offered Earlier	If the ketogenic diet had been offered to you as a treatment option earlier in your journey, do you think you would have considered it? Why or why not?	Patient Perspective
